# Supplementary material for: Identification of therapeutic sensitivities in a spheroid drug combination screen of Neurofibromatosis Type I associated High Grade Gliomas
Source: PLoS One. 2023 Feb 2;18(2):e0277305. doi: 10.1371/journal.pone.0277305 (PMC9894422; doi:10.1371/journal.pone.0277305)
Supplement: S1 Table — Overview of the drugs used in this study including targets and catalogue numbers. (XLSX) [file pone.0277305.s002.xlsx]

## Sheet: S1 Table
S1 Table: Evaluated drugs
	Drug	Target	catalogue number	company
0	DMSO	control	20688	Thermo Scientific Pierce
1	Vorinostat	HDAC	S1047	Selleckchem
2	Ly2109761	TGFBR1/2	S2704	Selleckchem
3	XL184	MET, VEGFR, AXL	S4001	Selleckchem
4	Abt263	BCL2	S1001	Selleckchem
5	GSK1904529A	IGF1R	S1093	Selleckchem
6	Palbociclib	CDK4/6	S4482	Selleckchem
7	Pevonedistat	NEDD8	S7109	Selleckchem
8	AZD6738	ATR	S7693	Selleckchem
9	JQ1	BRD4	S7110	Selleckchem
10	PTC596	BMI-1	S8820	Selleckchem
11	Everolimus	mTOR	S1120	Selleckchem
12	LY2606368	CHEK1	S7178	Selleckchem
13	AZD4547	FGFR	S2801	Selleckchem
14	bortezomib	proteazome	S1013	Selleckchem
15	Ruxolitinib	JAK1/2	S1378	Selleckchem
16	AZD0156	ATM	S8375	Selleckchem
17	Elesclomol	ROS induction	S1052	Selleckchem
18	Dinaciclib	CDK1/2/5/9	S2768	Selleckchem
19	SP600125	JNK	S1460	Selleckchem
20	Tazemetostat	EZH2	S7128	Selleckchem
21	SHP099	SHP2	S8278	Selleckchem
22	Trametinib	MEK	S2673	Selleckchem
23	GDC-0941	PI3K	S1065	Selleckchem
