# Supplementary material for: Identification of therapeutic sensitivities in a spheroid drug combination screen of Neurofibromatosis Type I associated High Grade Gliomas
Source: PLoS One. 2023 Feb 2;18(2):e0277305. doi: 10.1371/journal.pone.0277305 (PMC9894422; doi:10.1371/journal.pone.0277305)
Supplement: S2 Table — Drug sensitivity data expressed in log2 fold change in the different cell lines. A value <0 denotes that less cells are present compared to day 0. (XLSX) [file pone.0277305.s003.xlsx]

## Sheet: S2 Table
	S2 Table: Log2 value of fold change in RFP intensity (spheroid lines 17, 5746 and 5653) or cell number (TM31)
		Cell line			17			5746			5653			TM31
	Target	Drug	Conc (nM)	DMSO	Tram	GDC	DMSO	Tram	GDC	DMSO	Tram	GDC	DMSO	Tram	GDC
	control	DMSO		2.03	1.36	1.93	1.86	1.44	1.7	2.39	1.6	1.89	1.83	1.07	1.33
	HDAC	Vorinostat	1000	-1	-2.5	-1.46	0.38	-1.88	-1.89	1.14	-0.74	0.28	1.15	0.78	0.66
			2000	-2.05	-2.87	-2.43	-1.31	-2.86	-2.75	0.07	-1.91	-0.58	0.18	-0.09	-0.19
			5000	-2.49	-2.92	-3	-2.88	-2.9	-3.59	-1.02	-2.29	-1.54	-0.9	-0.95	-0.95
	TGFBR1/2	Ly2109761	1000	1.78	0.87	1.81	3.12	2.57	2.5	2.1	1.47	2.05	1.78	0.93	1.17
			2000	1.78	0.79	1.76	3.09257	2.63	2.71	2.13	1.58	2.01	1.42	0.88	1.15
			5000	1.86	0.93	1.81	3.07039	2.72429	2.69	2.21	1.62	1.98	1.64	0.76	1.05
	MET	XL184	1000	1.63	0.84	1.7	2.59	1.18	2.09	2.15	1.25	2.09	1.86	0.93	1.27
	VEGFR		2000	1.64	0.56	1.75	2.37	1.19	1.52	2.21	1.14	2.11	1.85	0.98	1.12
	AXL		5000	1.61	-0.79	1.65	-0.45	0.14	-1.13	2.08	0.47	1.87	1.73	0.94	1.21
	BCL2	Abt263	10	1.61	0.53	1.71	2.03	1.43	1.45	2.37	1.23	2.18	1.83	1.05	1.4
			100	1.4	-0.2	1.54	2.04	1.15	1.51	2.16	0.42	1.97	1.87	1.17	1.36
			500	1.42	-0.43	1.46	2.02	0.65	0.95	2.2	-0.1	1.98	1.8	1.29	1.34
	IGF1R	GSK1904529A	10	1.81	0.78	1.83	2.06	1.49	1.82	2.53	1.51	2.43	1.96	1.2	1.42
			100	1.63	0.86	1.78	1.88	1.31	1.77	2.49	1.44	2.45	1.94	1.11	1.41
			500	1.79	0.75	1.76	2.03	1.41	1.71	2.63	1.22	2.31	1.78	1.08	1.44
	CDK4/6	Palbociclib	10	1.72	0.7	1.83	2.13	1.52	1.87	2.47	1.52	2.26	1.72	0.91	1.11
			100	1.72	0.21	1.83	2.14	1.28	1.74	2.26	1.44	2.17	1.01	0.42	0.53
			500	1.89	0.02	1.73	2.29	0.98	1.15	2.23	1.19	2.11	0.47	0.31	0.28
	NEDD8	Pevonedistat	100	1.77	1.32	1.78	1.54	1.18	0.9	2.29	1.57	1.01	1.91	1.92	1.95
			500	1.65	1.01	1.55	1.21	0.7	-0.71	2.02	1.16	0.26	0.97	0.69	1.04
			1000	1.47	0.88	1.33	1.04	0.29	-1.14	1.76	0.89	0.17	-0.05	-0.44	-0.29
	ATR	AZD6738	100	1.88	1.35	1.89	1.59	1.21	1.33	2.46	1.62	1.55	1.71	0.93	1.2
			500	1.91	1.37	1.96	1.59	1.19	1.14	2.53	1.49	1.56	1.49	0.96	1.03
			1000	1.92	1.16	1.9	1.66	0.87	0.53	2.5	1.41	1.44	1.11	0.88	0.78
	BRD4	JQ1	100	2.21	0.27	2.21	2	1.36	1.76	2.45	0.69	0.92	1.59	0.97	1.09
			500	1.35	-1	1.13	2.01	0.07	0.63	1.85	-0.3	-0.01	0.78	0.43	0.34
			1000	0.68	-1.3	0.34	0.91	-1.33	-1.13	1.15	-0.61	-0.36	0.24	-0.06	-0.09
	BMI-1	PTC596	100	0.67	-0.75	0.49	1.92	1.36	1.68	1.57	0.34	-0.54	-0.201922	-0.223001	-0.325351
			500	-0.29	-1.6	-0.62	1.36	0.06	-1.25	0.43	-0.82	-1.6	-1.16024	-1.23072	-0.908439
			1000	-0.38	-1.74	-0.72	0.38	-0.74	-1.86	0.2	-1.08	-1.94	-0.802978	-1.06067	-0.795072
	mTOR	Everolimus	10	2.22	0.68	2.2	1.74	0.7	1.48	2.64	1.3	0.89	1.77	0.93	1.1
			100	2.27	0.69	2.21	1.85	0.63	1.45	2.68	1.19	0.8	1.39	0.83	0.65
			500	2.24	0.49	2.24	1.85	0.29	1.3	2.59	0.98	0.7	1.29	0.67	0.6
	CHEK1	LY2606368	10	1.09	-0.77	0.57	1.69	1.06	0.47	2.63	1.47	1.08	0.82	0.84	0.79
			100	-0.41	-1.3	-0.6	0.09	-1.51	-2.28	1.97	0.3	-0.56	-0.04	-0.06	-0.08
			500	-0.37	-1.48	-0.69	-0.64	-1.86	-2.27	0.94	-0.11	-0.47	-0.38	-0.45	-0.48
	FGFR	AZD4547	100	2.32	1.63	2.28	1.75	1.02	0.5	2.3	1.49	1.56	1.41	0.46	0.9
			500	2.3	1.08	2.29	1.68	0.97	-0.33	2.4	1.18	1.18	1.26	0.32	0.58
			1000	2.73	1.82	2.57	1.69	0.63	0.8	2.47	0.89	0.6	0.99	0.09	0.14
	proteazome	bortezomib	100	-2.34	-2.23	-2.41	-1.95	-2.37	-2.49	-1.6	-1.7	-2.03	-0.42	-0.81	-0.7
			500	-2.39	-2.51	-2.46	-2.11	-2.38	-2.59	-1.68	-1.82	-1.96	-0.59	-0.83	-0.81
			1000	-2.45	-2.61	-2.51	-2.49	-2.45	-2.71	-1.7	-1.82	-1.95	-0.63	-0.81	-0.8
	JAK1/2	Ruxolitinib	100	2.2	1.62	2.22	1.6	1.36	1.64	2.48	1.74	1.87	1.62	0.88	1.26
			500	2.26	1.7	2.23	1.55	1.34	1.59	2.48	1.68	1.8	1.65	0.95	1.04
			1000	2.25	1.65	2.24	1.56	1.29	1.57	2.5	1.71	1.81	1.5	0.79	1.1
	ATM	AZD0156	1	2.38	1.87	2.34	1.52	1.33	1.59	2.25	1.7	1.87	1.79	1.05	1.28
			10	2.35	1.9	2.16	1.08	1.31	1.54	2.26	1.65	1.68	1.7	1.12	1.22
			30	-0.39	0.67	2.36	1.58	1.35	1.69	2.24	1.63	1.79	1.75	1.05	1.19
	ROS induction	Elesclomol	1	2.32	1.77	2.32	1.69	1.44	1.63	2.15	1.6	1.84	1.67	1.07	1.21
			10	2.37	1.83	2.4	1.59	1.39	1.7	2.2	1.7	1.81	1.62	1.14	1.11
			30	2.46	1.73	2.48	1.69	1.28	1.64	2.15	1.56	1.87	0.55	-0.63	0.13
	CDK1/2/5/9	Dinaciclib	1	2.28	1.67	2.23	3.21	2.54	2.56	1.82	2.35	1.96	-0.54	-1.19	-1.01
			10	2.26	1.57	1.88	3.09	1.79	1.54	1.61	2.52	1.39	-0.66	-0.97	-1.19
			30	0.81	-0.59407	-1.85	-0.69	-1.4	-2.61	1.19	-0.13	-0.66	-0.71	-0.91	-1.51
	JNK	SP600125	1000	1.08	0.96	1.3	1.93	1.92	1.03	2.35	1.64	1.96	1.86	0.67	1.05
			10000	1.24	0.86	1.15	1.97	2	0.12	2.33	1.61	1.91	1.73	0.57	0.96
			20000	1.3	0.5	1.07	1.98	2.06	1.79	2.48	1.57	1.89	1.37	0.48	0.61
	EZH2	Tazemetostat	1000	2.27	1.91	2.4	1.06	1.68	1.59	2.25	1.65	2.01	1.9	1.17	1.45
			2000	2.39	1.23	2.35	-0.62	1.91	1.43	2.17	1.58	1.98	1.98	1.28	1.52
			5000	2.31	1.83	2.4	1.42	1.44	1.38	2.26	1.5	1.92	1.97	1.13	1.41
	SHP2	SHP099	1000	2.31	1.78	2.31	1.48	1.8	2	1.59	0.7	1.15	2.08	1.27	1.53
			2000	2.24	0.83	2.09	1.94	1.38	1.94	1.52	0.44	0.83	1.25	0.71	0.57
			5000	2.1	-0.34	1.83	1.73	1.69	1.97	1.32	-0.13	-0.56	0.72	0.3	0.14
	Trametinib concentration used: 17 (10nM), 5746 (10nM) 5653 (10nM), TM31 (20nM)
	GDC-0941 concentration used: 17 (1000nM), 5746 (1000nM) 5653 (500nM), TM31 (500nM)
