# Supplementary material for: Identification of therapeutic sensitivities in a spheroid drug combination screen of Neurofibromatosis Type I associated High Grade Gliomas
Source: PLoS One. 2023 Feb 2;18(2):e0277305. doi: 10.1371/journal.pone.0277305 (PMC9894422; doi:10.1371/journal.pone.0277305)
Supplement: S3 Table — Incucyte analysis settings and parameters used to analyze our 3D spheroid assays. (XLSX) [file pone.0277305.s004.xlsx]

## Sheet: S3 Table
S3 Table: 3D spheroid assay incucyte analysis settings
Scan Properties
Vessel Type	96-well S-BIO PrimeSurface
Scan Type	Spheroid
Image Channels	Phase + Brightfield
	Red (400ms Acquisition Time)
Objective	4x
Optical Module	Green/Red 4614
Analysis Definition Brightfield
Sensitivity	40
Cleanup Hole Fill (um2)	0
Cleanup Adjust Size (pixels)	-2
Filter: Minimum Area (um2)	500
Analysis Definition Red
Segmentation	Top-Hat
Radius (um)	500
Threshold (RCU)	0.4
Edge Split	Off
Cleanup Hole Fill (um2)	5000
Cleanup Adjust Size (pixels)	0
Filter: Minimum Area (um2)	500
Measure	Total Red Object Integrated Intensity (RCU x um2/Image)
