# Supplementary material for: Identification of therapeutic sensitivities in a spheroid drug combination screen of Neurofibromatosis Type I associated High Grade Gliomas
Source: PLoS One. 2023 Feb 2;18(2):e0277305. doi: 10.1371/journal.pone.0277305 (PMC9894422; doi:10.1371/journal.pone.0277305)
Supplement: S4 Table — Incucyte analysis settings and parameters used to analyze our 3D spheroid assays. (XLSX) [file pone.0277305.s005.xlsx]

## Sheet: S4 Table
S4 Table: 2D cell counting assay incucyte analysis setting
Scan Properties
Vessel Type	96-well S-BIO
Scan Type	Standard
Image Channels	Phase
	Red (400ms Acquisition Time)
Objective	10x
Optical Module	Green/Red 4614
Analysis Definition Phase
Segmentation Adjustment	0.9
Cleanup Hole Fill (um2)	0
Cleanup Adjust Size (pixels)	0
Filter: Minimum Area (um2)	200
Analysis Definition Red
Segmentation	Top-Hat
Radius (um)	20
Threshold (RCU)	0.2
Edge Split	On
Edge Sensitivity	-30
Cleanup Hole Fill (um2)	0
Cleanup Adjust Size (pixels)	-2
Filter: Minimum Area (um2)	0
Measure	count number of red objects (nuclei)
